# Supplementary material for: Optimizing Exercise for Type 2 Diabetes Management: Comparative Insights from Aerobic, Resistance, Interval and Combined Training Protocols
Source: Metabolites. 2025 Nov 12;15(11):739. doi: 10.3390/metabo15110739 (PMC12654782; doi:10.3390/metabo15110739)
Supplement: Supplementary file 1 [file metabolites-15-00739-s001.zip]

Archive with 1 entries (1 files):
- metabolites-3945060-supplementary.pdf
